# Supplementary material for: Photocatalysts Based on Graphite-like Carbon Nitride with a Low Content of Rhodium and Palladium for Hydrogen Production under Visible Light
Source: Nanomaterials (Basel). 2023 Jul 26;13(15):2176. doi: 10.3390/nano13152176 (PMC10421291; doi:10.3390/nano13152176)
Supplement: Supplementary file 1 [file nanomaterials-13-02176-s001.zip]

Archive with 1 entries (1 files):
- nanomaterials-2510619-supplementary.pdf
